# Supplementary material for: Sex Differences in COVID-19 Hospitalization and Hospital Mortality among Patients with COPD in Spain: A Retrospective Cohort Study
Source: Viruses. 2022 Jun 7;14(6):1238. doi: 10.3390/v14061238 (PMC9229343; doi:10.3390/v14061238)
Supplement: Supplementary file 1 [file viruses-14-01238-s001.zip]

Archive with 1 entries (1 files):
- viruses-1664684-supplementary.pdf
